# Supplementary material for: Enhancing the Dye-Rejection Efficiencies and Stability of Graphene Oxide-Based Nanofiltration Membranes via Divalent Cation Intercalation and Mild Reduction
Source: Membranes (Basel). 2022 Apr 2;12(4):402. doi: 10.3390/membranes12040402 (PMC9031111; doi:10.3390/membranes12040402)
Supplement: Supplementary file 1 [file membranes-12-00402-s001.zip]

Archive with 1 entries (1 files):
- membranes-1650404-supplementary.pdf
